# Supplementary material for: High-Efficiency Removal of Lead and Nickel Using Four Inert Dry Biomasses: Insights into the Adsorption Mechanisms
Source: Materials (Basel). 2023 Jul 7;16(13):4884. doi: 10.3390/ma16134884 (PMC10343542; doi:10.3390/ma16134884)
Supplement: Supplementary file 1 [file materials-16-04884-s001.zip]

Archive with 1 entries (1 files):
- materials-2452937-supplementary.pdf
